# Supplementary material for: Rheumatoid arthritis synovial fluid induces JAK-dependent intracellular activation of human sensory neurons
Source: JCI Insight. 2025 May 15;10(12):e186646. doi: 10.1172/jci.insight.186646 (PMC12220938; doi:10.1172/jci.insight.186646)
Supplement: Supporting data values [file jciinsight-10-186646-s129.xlsx]

## Sheet: Fig.1B
pseudobulk analyses of human post-mortem DRG: JAK/STAT
JAK1	JAK2	JAK3	TYK2	STAT1	STAT2	STAT3	STAT4	STAT5A	STAT5B	STAT6
555.423	83.1388	26.592	82.3844	54.6941	143.642	437.914	6.39859	86.3811	123.237	135.793
547.26	75.3835	86.4061	28.0416	85.1299	170.405	741.959	2.79408	22.0829	37.6399	55.9752
3646.96	529.386	128.599	123.11	276.576	306.495	1720.75	26.3191	111.255	324.481	183.969
534.493	195.776	25.358	116.327	79.4616	73.0635	658.651	14.8372	35.2128	195.814	93.5093
293.247	21.7421	7.83175	8.34145	36.9469	12.8082	184.108	0	6.37349	15.8439	24.924
1342.12	200.014	50.8093	107.651	164.539	150.229	877.577	19.5014	47.5169	135.404	89.3996
136.974	83.9496	16.9095	43.271	108.03	12.9419	199.335	5.47645	39.6694	77.8144	44.0952
180.909	64.2816	2.33754	21.2922	75.2454	39.225	155.854	0.36186	16.0114	96.2561	69.3046
1910.85	1226.01	27.519	230.069	123.39	131.082	696.542	13.7956	116.092	563.823	63.557
174.034	159.565	0	61.7653	56.35	22.3193	107.002	0.94585	16.8674	63.2896	53.0859
3625.46	1206.53	86.4476	204.879	1040.78	58.7991	2967.8	100.715	260.116	594.281	583.899
2131.53	838.568	69.3497	213.79	590.311	62.4432	1601.37	62.5147	115.92	329.605	384.467
84.3584	33.6418	3.9136	4.18083	27.6511	11.3102	55.4485	0	6.98471	32.0313	13.481
255.51	152.415	7.45381	26.9677	61.9174	62.3071	147.772	1.51953	22.1279	115.433	26.1099
381.821	100.265	2.90867	19.1944	114.656	88.2999	229.608	14.0775	75.1725	71.3347	42.3191
1782.89	344.821	16.45	50.7165	172.883	116.876	801.024	0.547513	65.4725	316.803	167.043
3227.22	668.591	55.3441	113.745	451.328	247.171	1350.81	37.3131	178.66	388.452	285.255
1885.99	392.779	25.661	91.1634	344.161	99.231	838.187	12.1002	111.477	224.084	210.413
473.771	185.297	6.02126	25.5952	116.704	44.0127	320.726	17.5107	17.4933	102.868	54.2087
1146.33	228.971	11.6335	29.7599	102.054	55.2552	505.648	6.34376	33.6505	164.795	133.118
858.251	452.965	16.669	47.0953	166.1	141.924	551.367	10.2587	83.8801	157.847	117.389
570.638	193.537	7.6034	26.5517	49.899	74.03	277.452	1.17989	26.3358	111.957	80.0625

## Sheet: Fig.1C
pseudobulk analyses of human post-mortem DRG: JAK/STAT signalling cytokines
IL6ST	LIFR	IL6R	CNTFR	OSMR	IL12RB2	IL27RA	IL11RA	IL31RA	IL10RA	IL10RB	IL12RB1	IL13RA1	IL20RA	IL13RA2	IL21R	IL23R	IL15RA	IL2RA	IL2RB	IL2RG	IL7R	CSF3R	IFNAR1	IFNAR2
474.761	493.143	42.2916	61.1551	253.638	8.14143	10.5369	44.687	516.317	8.12402	89.4949	9.71611	177.36	0.529493	0	6.47481	4.46734	6.02789	35.3876	0	0.551268	0.798339	16.3135	119.113	68.7507
350.573	344.297	3.24618	70.5523	269.046	14.6628	0	64.6752	647.435	18.5247	34.7432	2.54842	139.446	2.9967	0	7.05476	0	16.629	24.4111	0	0	0	5.05817	80.7645	10.9529
2388.79	3752.53	63.8495	157.742	1925	2.54136	7.75058	114.066	3162.31	34.1654	190.198	8.33252	336.118	11.5851	0.172533	50.0545	9.99758	79.1357	13.5065	4.4596	3.30432	2.11282	45.1217	754.066	299.652
403.863	502.177	32.0217	322.371	595.488	23.1818	23.4927	4.59815	524.906	0	55.4572	21.5119	66.295	1.3944	0.70368	26.6624	20.2525	41.007	47.2214	4.28916	0	3.54233	0.657333	138.465	136.945
252.487	210.708	3.57843	33.7414	120.379	13.5737	8.06779	3.59255	167.573	0	20.1274	0.659631	44.7715	0	0	5.31488	11.2908	6.04961	83.9201	0	0	0	2.53293	67.4632	9.32716
1257.86	1315.55	50.7879	50.316	452.651	11.1228	13.022	18.5119	1100.1	14.1147	41.173	12.0329	394.803	0.54404	0	31.4223	6.23511	43.4109	107.188	0	0	0.39801	12.0941	285.825	77.2052
156.143	226.838	17.9556	30.2521	160.225	0.523752	4.91642	9.48424	41.71	10.3517	26.6959	5.35442	56.648	0	0	5.75705	0	9.53414	9.57521	0	3.69959	0	0.523752	53.8269	46.313
157.589	247.181	7.93564	33.5055	151.555	2.02306	0	28.1204	21.6657	0	35.135	2.88348	59.399	0	0	12.2264	7.73395	0	0	0	0	0	0	68.1666	104.866
1745.61	1095.98	2601.49	367.589	58.9953	485.207	15.7267	119.427	48.2255	10.8612	51.0714	15.0421	380.598	6.49608	0	1.4263	4.86093	72.9648	2.98789	0	0	0	12.3991	162.017	153.007
100.571	279.568	66.1161	49.2128	57.7241	14.8187	0.412507	13.027	30.8998	12.6329	7.87528	0.726216	58.7536	0	0	0	0	0.472925	0	1.95084	0	3.97298	1.05119	35.5422	44.398
3483.69	7469.25	94.8983	526.081	6538.1	62.4649	59.0796	186.994	2932.24	111.332	172.022	9.08585	800.001	0	2.29867	45.0823	15.0188	82.5349	20.3754	0	22.4421	4.16554	14.7053	1285.68	445.618
1660.33	3116.72	46.0565	303.336	1753.11	37.5457	23.9498	135.145	613.888	67.7072	95.4798	16.7347	386.956	0	0	17.5309	0	55.9133	0	0	0	0	27.4782	487.351	379.594
60.757	156.981	8.10365	1.04822	82.6411	1.0853	1.04822	0	19.7317	2.98327	4.82495	0	6.34554	0	0	0	0	2.88767	0	0	0	0	4.13969	40.15	16.5676
261.051	389.974	17.0735	39.1999	182.435	12.8754	4.63359	9.56938	59.3924	21.007	32.8854	0	71.5098	0	0	8.49618	0	0	4.44415	0	0	0	12.1011	133.15	125.188
402.118	795.91	19.8771	48.1348	188.701	5.23717	8.16547	5.91019	61.2397	18.8555	41.5359	7.19424	87.461	0	0	0	0	0	0	0	0	0	24.1434	137.585	164.905
1280.19	1607.99	97.6542	99.8457	387.063	9.60718	24.2204	38.7852	260.661	37.6716	69.5746	4.81682	361.034	5.35734	0.412128	10.9956	1.11312	13.9676	0.377327	0	0	2.53416	54.1819	559.047	234.757
2603.81	3780.1	99.3371	278.261	904.961	46.2707	32.9796	70.9938	405.562	162.951	140.893	23.6476	859.395	10.2602	3.93455	25.342	14.7124	52.8158	15.9096	0	0.869074	23.9089	111.146	1309.8	552.684
1898.34	1956.2	87.0512	215.178	505.659	23.8424	22.6637	23.7342	152.755	74.0524	60.148	1.51368	295.75	3.62301	0	13.5197	25.8349	10.1119	8.78733	0	0.204943	2.64874	40.5168	943.306	334.428
507.658	496.357	30.3743	44.1548	244.076	6.94452	16.7487	8.2629	226.679	20.4061	59.9485	4.16885	72.675	3.14955	0	2.99076	9.85183	8.94828	2.70287	0	0.543951	1.67529	20.8893	191.678	126.949
1072.33	1142.52	46.3727	64.0507	299.125	16.484	6.06159	15.3408	115.319	28.1869	30.7427	0.361039	104.591	1.02002	0	18.1637	1.28496	12.1007	5.83143	0	0	2.43482	27.8215	453.865	129.68
609.49	950.423	81.0848	82.2075	231.963	24.4845	25.695	9.01229	110.348	70.4945	70.9971	1.80331	279.534	17.7382	0	15.626	2.10548	23.5614	6.13306	0	0	1.3973	96.0296	322.947	247.676
565.133	596.955	32.5878	27.4579	123.682	14.6573	18.2748	21.2454	47.2722	22.4139	28.7592	2.90037	150.258	1.07024	0	8.41647	0.142415	19.3926	2.10385	0	0.469395	0	32.5143	158.78	151.465

## Sheet: Fig.1D
In-house iPSC JAK/STAT expression (RNA-seq)
JAK1	JAK2	JAK3	TYK2	STAT1	STAT2	STAT3	STAT4	STAT5A	STAT5B	STAT6
11.5262	1.2096	0.887344	4.63504	19.4589	3.50667	24.0136	0.45162	2.94662	5.15705	13.8996
78.0115	6.70479	1.82149	3.32915	34.7283	24.548	94.311	1.76305	9.46149	13.0475	41.9201
43.447	4.54298	1.06412	7.24214	33.0782	15.6534	107.358	1.5922	8.92839	10.1988	27.5571
18.0981	2.91018	0.967076	7.68027	29.7557	10.4401	72.9951	2.35291	5.41396	5.89788	21.2789
4.97488	0.70089	1.08314	8.50216	16.3863	2.19799	13.5908	1.77993	3.23368	1.97872	7.64143
75.0397	4.24047	4.1406	5.7454	32.9533	27.5067	90.8789	3.45935	16.5799	11.9306	35.1022
47.4411	7.23991	2.24231	8.82313	38.4355	21.8831	144.992	3.74764	10.1168	12.7372	40.6723
40.1473	7.3186	3.10639	7.02116	43.1583	27.0617	150.111	2.16292	9.75638	11.6572	38.8493
8.32205	0.943292	0.91585	4.79027	17.8076	4.5621	24.9079	0.390349	2.1333	2.78681	7.36712
2.39642	0.571376	0.712616	16.472	11.4896	1.82284	8.29704	0.0339	1.13279	1.79591	5.74122
7.17233	3.04424	1.47283	7.92151	26.1297	5.0499	28.0355	1.50417	4.97473	5.40067	18.2369
15.2766	2.56742	1.8985	8.90858	27.8644	9.56631	45.6681	1.53201	5.50812	5.81209	22.6818
13.8548	1.51585	0.805145	4.20396	18.9063	5.33037	39.1749	1.3669	2.23498	4.19905	8.84218
1.47389	0.459629	0.226381	16.8031	10.2304	1.38829	8.6775	0	1.50752	1.82925	5.04338
7.1413	1.88213	1.52014	15.6366	22.1728	6.4356	35.5028	1.08649	3.81112	4.12309	16.1968
12.0708	3.09226	2.04462	16.0869	25.0627	8.96526	40.5395	1.31814	4.42009	4.13358	21.2893

## Sheet: Fig.1E
In-house iPSC JAK/STAT signalling cytokine expression (RNA-seq)
IL6ST	LIFR	IL6R	CNTFR	OSMR	IL12RB2	IL27RA	IL11RA	IL31RA	IL10RA	IL10RB	IL12RB1	IL13RA1	IL13RA2	IL20RA	IL21R	IL23R	IL15RA	IL2RA	IL2RB	IL2RG	IL7R	CSF3R	IFNAR1	IFNAR2
12.4519	8.23137	0	94.4911	0	0.862914	0.143355	4.0656	0.00969388	0.744392	3.90446	0	2.01029	0	0	0.308506	0	0.0280105	0	0	0	0	0	8.45426	5.83238
3.1132	4.17858	0	78.8781	0	0.0425196	0.0483571	5.70466	0.0163673	1.3668	3.21348	0	1.38219	0.294673	0	0	0	0.0330003	0	0	0	0	0	4.47504	6.65723
18.7701	12.4331	0	121.288	0.0140193	0	0.753071	2.67607	0.132708	0.98255	3.26095	0	2.1812	0.101819	0.0826342	0	0	0.311359	0	0	0	0	0	10.4232	15.0008
26.5528	19.2543	0	141.703	0	0	0.862646	2.63421	0.0958512	0.85839	2.23715	0	2.35192	0.0390108	0.0675913	0	0	0.248318	0	0	0	0	0	19.7049	10.1191
11.9512	11.69	0	103.719	0	0.104172	0.203051	4.41259	0	0.413946	2.64234	0	1.29808	0	0	0.536267	0	0.37897	0	0.277172	0	0	0	11.8436	7.25954
3.44681	4.05785	0	64.5718	0	0	0.289085	3.1288	0	0.3605	3.37133	0	0.632697	0	0	0.226886	0	0.383979	0	0	0.0392143	0	0	4.85238	7.18632
19.187	15.9098	0	119.371	0	0.295614	0.683801	2.43179	0.227055	3.51307	3.13101	0	1.85972	0.288271	0.0111219	0	0	0.206377	0.0531172	0.0188642	0	0.00803685	0.0414524	12.4014	12.1927
23.4778	16.2073	0.0177999	127.739	0	0.182106	1.0366	1.8532	0	0.814489	3.03927	0	2.1425	0	0	0.115286	0	0.186776	0	0	0.0570983	0	0.0363316	14.6234	12.6246
14.3024	10.1493	0.0459901	122.862	0.139963	0.14993	0.214606	7.52923	0	1.6107	2.46452	0	1.11136	0	0	0.577241	0	0.079489	0	0.00980808	0	0	0	10.5514	7.71424
65.9595	29.4312	0.0213792	255.497	0	0.145604	1.61595	5.3159	0.109	1.97773	3.7658	0.0478796	3.14284	0	0	0.171057	0	0	0	0	0.034271	0	0	50.5187	13.2369
59.9299	34.3149	0	180.738	0.0126734	0.340069	0.792796	2.06143	0.0167369	2.4557	1.67185	0	2.53481	0	0.099941	0.123737	0	0.831858	0	0.0181092	0	0.0308589	0	43.9056	8.43706
41.5659	29.8926	0	150.152	0	0.135891	0.0890577	2.30755	0.261367	1.32973	3.63966	0	2.56122	0	0	0	0	0.367183	0	0	0	0	0	23.6344	14.4623
8.54906	6.82989	0	93.0817	0	0	0.373155	5.67218	0	1.39675	4.97936	0	0.997275	0.149201	0	0.180359	0	0.0493559	0	0	0	0.015002	0	6.51904	8.38958
45.6793	24.7622	0.0934727	179.811	0.012071	0.703424	3.82227	5.56481	0	1.49391	4.76655	0	2.24443	0.0586024	0	0.101961	0	0.199156	0.0882515	0.0172474	0	0	0	43.2896	15.3962
69.5736	40.3663	0.0246532	143.597	0	0.164345	2.0049	2.38899	0.600576	3.22593	4.74405	0	3.49466	0.210715	0.0737023	0	0	0.375543	0	0.160378	0	0	0	63.5331	15.0003
72.6576	47.5133	0.061944	160.043	0	0.0889394	2.75959	3.44293	0.381069	3.83502	5.65765	0	4.02972	0.1856	0.0214266	0.0303019	0	0.846696	0	0.205961	0.054695	0	0	65.7696	17.3669

## Sheet: Fig.2A(right)
Flow quantification (TRA-1-60%)
UKB iPSC	Kute4 iPSC
100	97.4
99.6	96.4
97.9	94.6

## Sheet: Fig.2B
qPCR: quantifications
Left: Kute4 qPCR (2^-dCT)						Left: UKB qPCR (2^-dCT)
	SST	SCN9A	FABP7	COL15A1			SST	SCN9A	FABP7	COL15A1
Kute4 T35	0.787308	0.072544	5.64e-06	5.64e-06		UKB T9	0.297302	0.020546	1.9e-05	2.32e-06
Kute4 T35	1.02101	0.0772137	1.7e-05	2.42e-05		UKB T9	0.220676	0.0111254	2.44e-05	2e-06
Kute4 T40	0.939523	0.0343154	0.00012814	6.8e-06		UKB T10	0.184284	0.0073655	0.00353273	0.00093354
Kute4 T40	1.06069	0.0674518	0.00038443	1.18e-05		UKB T10	0.277392	0.0123873	6.1e-05	0.00013877
Kute4 T40	2.21146	0.12807	0.00040354	6.78e-06		UKB T10	0.273573	0.015625	0.00013877	2.77e-06
						UKB T13	0.07966	0.00428943	0.00037133	0.00017263
						UKB T13	0.139661	0.00728932	0.00024078	0.00010054
						UKB T13	0.14161	0.00857885	9.32e-05	0.000227

## Sheet: Fig.2D
Immunocytochemistry: quantifications
	Kute4	UKB
T10		90.27
T9		91.3
T13		91.2
T35	92.47
T40	93.43

## Sheet: Fig.3C
WB: quantifications
	SF	SF+JAKi
RA10	1.262	0.034
RA11	0.46	0.014
RA8	0.618	0.035
RA7	0.07779	6e-05
RA6	0.11652	6e-05
RA9	1.03485	5e-05

## Sheet: Fig.4
Luminex: concentration
	donor	IL-6					donor	LIF	LIF	LIF			donor	IL-11	IL-11	IL-11			donor	IL-6R alpha	IL-6R alpha	IL-6R alpha			donor	IFN-beta	IFN-beta	IFN-beta			donor	IFN-alpha	IFN-alpha	IFN-alpha			donor	Oncostatin M	Oncostatin M	Oncostatin M
1		HC serum	RA serum	RA SF		1		HC serum	RA serum	RA SF		1	NA	HC serum	RA serum	RA SF		1	NA	HC serum	RA serum	RA SF		1	NA	HC serum	RA serum	RA SF		1	NA	HC serum	RA serum	RA SF		1	NA	HC serum	RA serum	RA SF
2	HC1	65.3993	NA	NA		2	HC1	19.8556	NA	NA		2	HC1	182.132	NA	NA		2	HC1	42325.6	NA	NA		2	HC1	1.94571	NA	NA		2	HC1	1.27367	NA	NA		2	HC1	7614.48	NA	NA
3	HC2	65.3993	NA	NA		3	HC2	4.5489	NA	NA		3	HC2	182.132	NA	NA		3	HC2	33158.7	NA	NA		3	HC2	1.94571	NA	NA		3	HC2	1.27367	NA	NA		3	HC2	7332.76	NA	NA
4	HC10	259.319	NA	NA		4	HC10	4.5489	NA	NA		4	HC10	182.132	NA	NA		4	HC10	39461	NA	NA		4	HC10	1.94571	NA	NA		4	HC10	1.27367	NA	NA		4	HC10	8260.03	NA	NA
5	HC11	65.3993	NA	NA		5	HC11	19.8556	NA	NA		5	HC11	182.132	NA	NA		5	HC11	30966.2	NA	NA		5	HC11	1.94571	NA	NA		5	HC11	1.27367	NA	NA		5	HC11	8602.03	NA	NA
6	RA1	NA	65.3993	259.319		6	RA1	NA	4.5489	12.8008		6	RA1	NA	182.132	1971.01		6	RA1	NA	32127.5	20711.7		6	RA1	NA	1.94571	1.94571		6	RA1	NA	1.27367	1.27367		6	RA1	NA	6896.69	4323.24
7	RA2	NA	65.3993	184.913		7	RA2	NA	32.4691	26.3447		7	RA2	NA	1615.74	2769.14		7	RA2	NA	40291.2	34961.9		7	RA2	NA	1.94571	28.2372		7	RA2	NA	1.27367	1.27367		7	RA2	NA	6984.18	6501.14
8	RA3	NA	65.3993	2271.5		8	RA3	NA	4.5489	38.3277		8	RA3	NA	182.132	3063.53		8	RA3	NA	45506.4	26440.4		8	RA3	NA	1.94571	32.7607		8	RA3	NA	1.27367	20.3635		8	RA3	NA	8238.61	6457
9	RA4	NA	65.3993	4232.94		9	RA4	NA	8.91454	20.0972		9	RA4	NA	182.132	1227.62		9	RA4	NA	44583.7	33157.8		9	RA4	NA	1.94571	3.05477		9	RA4	NA	1.27367	32.9682		9	RA4	NA	8302.86	7699.52
10	RA5	NA	65.3993	8409.53		10	RA5	NA	23.1546	54.8032		10	RA5	NA	182.132	1013.99		10	RA5	NA	38175.6	27371.3		10	RA5	NA	1.94571	1.94571		10	RA5	NA	1.27367	66.1273		10	RA5	NA	8388.45	5360.99
11	RA6	NA	106.828	24612.9		11	RA6	NA	8.91454	65.1361		11	RA6	NA	182.132	4894.96		11	RA6	NA	25359.8	50578.2		11	RA6	NA	1.94571	45.739		11	RA6	NA	1.27367	100.971		11	RA6	NA	7787.22	8857.59
12	RA7	NA	65.3993	24634.8		12	RA7	NA	4.5489	60.0227		12	RA7	NA	182.132	4276.94		12	RA7	NA	31486.4	33847.3		12	RA7	NA	1.94571	37.1746		12	RA7	NA	1.27367	103.026		12	RA7	NA	6699.31	6589.32
13	RA8	NA	65.3993	17698.9		13	RA8	NA	12.8008	67.6568		13	RA8	NA	182.132	3485.81		13	RA8	NA	19636.4	49383.6		13	RA8	NA	1.94571	8.242		13	RA8	NA	1.27367	84.32		13	RA8	NA	6324.31	8495.31
14	RA9	NA	1391.73	91169.9		14	RA9	NA	12.8008	214.282		14	RA9	NA	2302.98	4528.04		14	RA9	NA	20794.9	32209.2		14	RA9	NA	1.94571	18.7494		14	RA9	NA	9.02403	151.925		14	RA9	NA	7808.78	9112.42
15	RA10	NA	65.3993	28910.3		15	RA10	NA	29.4449	79.9488		15	RA10	NA	182.132	4651.58		15	RA10	NA	57983.9	52136.6		15	RA10	NA	1.94571	16.2513		15	RA10	NA	1.27367	107.119		15	RA10	NA	9176.02	9704.46
16	RA11	NA	65.3993	9158.03		16	RA11	NA	12.8008	26.3447		16	RA11	NA	182.132	3823.09		16	RA11	NA	33498.2	24251.8		16	RA11	NA	1.94571	13.6822		16	RA11	NA	1.27367	58.447		16	RA11	NA	8109.93	6280
17	RA12	NA	65.3993	1270.23		17	RA12	NA	26.3447	19.8556		17	RA12	NA	182.132	4020.02		17	RA12	NA	45993.3	57860.3		17	RA12	NA	1.94571	43.627		17	RA12	NA	1.27367	16.4911		17	RA12	NA	8174.3	8516.67
Note: A five-parameter logistic (5-PL) curve-fit was performed to establish standard curves.
When the value could not be determined by the standard curve, the highest or lowest value obtained for the analyte was assigned to the sample.

## Sheet: Fig.5E
WB: quantifications
	IL6+sIL6R	IL6+sIL6R+JAKi				LIF	LIF+JAKi
2uM tofa	1.33157	4.3111e-05			2uM tofa	1.06882	0.0001876
2uM tofa	1.21852	4.2254e-05			2uM tofa	1.30093	0.00011959
10uM tofa	0.1335	3e-05			10uM tofa	0.82678	3e-05
Baricitinib	1.08233	0.0001			Bari	1.83175	0.0001
Upadacitinib		7e-05			Upa		7e-05

[truncated: 17 more sheets: Fig.6B, Fig.6C, Fig.7A(middle), Fig.7A(right), Fig.7B, Table 1, Supple.Fig.1B, Supple.Fig.1C, Supple. Fig.3, Supple. Fig. 5A, Supple. Fig. 5B, Supple. Fig. 7A, Supple. Fig. 7B, Supple. Fig. 7C, Supple. Fig. 7D, Supple. Fig. 8, Supple. Fig. 9]
